# Supplementary material for: Mitochondrial Phylogenomics of Tenthredinidae (Hymenoptera: Tenthredinoidea) Supports the Monophyly of Megabelesesinae as a Subfamily
Source: Insects. 2021 May 26;12(6):495. doi: 10.3390/insects12060495 (PMC8227683; doi:10.3390/insects12060495)
Supplement: Supplementary file 1 [file insects-12-00495-s001.zip]

Archive with 1 entries (1 files):
- insects-1186856-SI.pdf
